# Supplementary material for: Characteristics, Relationships, and Differences in Muscle Activity and Impact Load Attenuation During Tennis Forehand Stroke with Different Grips
Source: Life (Basel). 2024 Nov 6;14(11):1433. doi: 10.3390/life14111433 (PMC11595894; doi:10.3390/life14111433)
Supplement: Supplementary file 1 [file life-14-01433-s001.zip]

Archive with 1 entries (1 files):
- life-3280338-supplementary.pdf
